# Supplementary material for: Association of Novel Advanced Glycation End-Product (AGE10) with Complications of Diabetes as Measured by Enzyme-Linked Immunosorbent Assay
Source: J Clin Med. 2021 Sep 29;10(19):4499. doi: 10.3390/jcm10194499 (PMC8509253; doi:10.3390/jcm10194499)
Supplement: Supplementary file 1 [file jcm-10-04499-s001.zip]

Archive with 2 entries (1 files):
- jcm-1387713-supplementary/
- jcm-1387713-supplementary/jcm-1387713-supplementary.pdf
